# Supplementary material for: High IL1R1 expression predicts poor survival and benefit from stem cell transplant in intermediate-risk acute myeloid leukemia from the Leucegene cohort
Source: Biomark Res. 2025 Oct 23;13:133. doi: 10.1186/s40364-025-00827-6 (PMC12548205; doi:10.1186/s40364-025-00827-6)
Supplement: Supplementary file 2 — Additional file 2. Table S10 Clinical data. [file 40364_2025_827_MOESM2_ESM.xlsx]

## Sheet: Table suppl IL1R1 clinical data
ID BCLQ	Age at diagnosis	Sex	WBC count at diagnosis (x 10^9/L)	Peripheral blood blasts percentage	Bone marrow blasts percentage	FAB morphological classification	Karyotype	NPM1 mutation	FLT3-ITD mutation	DNMT3A mutation	CEBPA bZIP mutation	RUNX1 mutation	ASXL1 mutation	ELN 2022 risk classification	IL1R1 expression by RNA-Seq (TPM)	IL1R1 expression by qPCR (NCN)
02H003	57	f	70	99	98	AML-M0	46,XX,del(2)(q31),add(8)(p21)[17]/46,XX[1]	0	0	0	0	0	0	Adverse	0.06	5.08
02H009	21	f	105.5	91	82	AML-M1	46,XX[21]	1	1	0	0	0	0	Intermediate	1.87	1761.34
02H053	60	m	99	NA	96	AML-M1	46,XY[20]	1	1	0	0	0	0	Intermediate	0.28	NA
02H066	53	f	125	94	95	AML-M1	46,XX[22]	1	1	1	0	0	0	Intermediate	3.9	3597.79
02H080	60	m	NA	60	65	AML-M1	46,XY[20]	0	0	0	0	0	0	Intermediate	0.61	711.09
03H004	46	m	14	30	47	Not classifiable by FAB criteria	46,XY[22]	1	1	1	0	0	0	Intermediate	0.4	391.83
03H016	48	m	38	NA	90	AML-M5A	46,XY[20]	1	1	1	0	0	0	Intermediate	1.98	1606.78
03H024	60	m	2.4	10	78	AML-M1	47,XY,+8[18]/48,XY,+8,+8[3]/46,XY[1]	0	0	0	0	1	1	Adverse	1.43	NA
03H041	47	f	288.4	75	83	AML-M5	46,XX[22]	0	1	0	0	0	0	Intermediate	4.78	4058.53
03H049	62	f	15.2	36	NA	AML-M4	46,XX[20]	1	1	0	0	0	0	Intermediate	0.21	190.16
03H052	57	m	53.8	14	62	AML-M5B	46,XY[20]	1	1	1	0	0	0	Intermediate	0.99	1354.81
03H081	31	f	0.9	50	91	AML-M1	47,XX,+8[21]	0	0	1	0	1	0	Adverse	0.4	NA
03H092	38	m	6.8	28	23	Not classifiable by FAB criteria	46,XY[20]	0	1	0	0	0	0	Intermediate	1.07	NA
03H097	60	m	8.9	NA	22	Not classifiable by FAB criteria	46,XY[22]	0	0	0	0	1	0	Adverse	8.43	2207.29
03H116	55	f	223.4	90	97	AML-M1	46,XX[21]	1	1	0	0	0	0	Intermediate	1.52	476.94
03H119	68	m	6.4	60	92	AML-M1	46,XY[20]	0	0	0	0	1	1	Adverse	0.72	266.25
04H011	55	m	7.9	5	21	AML-M2	46,XY[23]	0	0	0	0	0	1	Adverse	1.52	6184.57
04H021	50	m	1.5	15	79	AML-M1	46,XY[23]	0	0	1	0	0	1	Adverse	1.89	NA
04H024	45	f	231	80	76	AML-M1	46,XX[21]	1	0	1	0	0	0	Favorable	0.67	537.41
04H025	69	m	1.6	30	69	AML-M1	46,XY[21]	1	1	0	0	0	0	Adverse	2.11	852.39
04H039	24	f	2.2	8	12	AML-M6	46,XX[20]	0	1	0	0	0	0	Intermediate	1.3	3520.32
04H048	55	m	14.3	90	60	AML-M1	46,XY,del(9)(q22q33)[19]/46,XY[1]	0	0	0	1	0	0	Favorable	0.14	NA
04H068	63	f	25.4	80	80	AML-M2	46,XX[20]	1	0	1	0	0	0	Favorable	3.06	2149.48
04H078	68	m	17.2	70	73	Not classifiable by FAB criteria	46,XY[20]	1	0	0	0	0	0	Favorable	1.8	610.14
04H080	25	m	9	20	92	AML-M5A	46,XY,t(9;11)(p22;q23)[14]/46,XY[8]	0	0	0	0	0	0	Adverse*	0.68	NA
04H084	67	f	43.6	NA	48	AML-M5B	46,XX[20]	1	0	1	0	0	0	Favorable	0.56	352.54
04H094	52	m	75.1	30	41	AML-M4	46,XY[20]	1	1	1	0	0	0	Intermediate	2.98	2501.21
04H100	32	m	12.1	61	91	Not classifiable by FAB criteria	46,XY[21]	0	0	0	0	1	1	Adverse	0.74	250.35
04H103	64	m	152	80	NA	AML-M1	46,XY,t(4;12)(q12;p13)[21]	0	0	0	0	1	1	Adverse	2.05	1064.43
04H107	52	m	38	50	38	AML-M2	46,XY[20]	0	0	0	0	0	0	Intermediate	0.98	805.51
04H108	70	f	83.6	90	94	AML-M1	46,XX[20]	1	1	0	0	0	0	Intermediate	2.28	670.5
04H112	64	f	361.2	90	91	AML-M1	46,XX[21]	1	1	1	0	0	0	Intermediate	0.75	739.55
04H133	62	f	60.3	80	91	AML-M1	46,XX[20]	1	1	1	0	0	0	Intermediate	3.07	2057.54
04H135	78	m	30.8	91	NA	AML-M1	47,XY,+11[18]/48,XY,+11,+14[2]/46,XY[1]	0	0	1	0	0	0	Adverse	0.12	12.28
04H140	61	f	127.5	63	80	AML-M4	46,XX[20]	1	1	0	0	0	0	Intermediate	2.37	433.1
05H008	26	f	327	90	96	AML-M1	46,XX[20]	1	0	1	0	0	0	Favorable	2.77	1039.45
05H013	66	m	5.2	67	83	AML-M5B	47,XY,i(8)(q10),+i(8)(q10),del(12)(p11.2)[20]	0	0	0	0	1	1	Adverse	15.22	NA
05H030	55	f	185.1	90	84	AML-M1	46,XX[22]	1	1	1	0	0	0	Intermediate	60.18	20242.4
05H033	74	m	7.9	30	85	AML-M2	46,XY[22]	1	0	0	0	0	0	Favorable	6.54	NA
05H039	69	f	1.3	NA	88	AML-M2	46,XX[20]	1	0	1	0	0	0	Favorable	0.95	477.61
05H046	56	m	2.1	45	86	AML-M0	47,XY,+13[23]/46,XY[1]	0	0	0	0	1	0	Adverse	0.51	NA
05H050	61	m	80.6	80	94	AML-M4	46,XY[20]	0	1	1	0	0	0	Intermediate	5.14	3916.23
05H056	26	f	3.1	30	45	AML-M4	46,XX[20]	1	0	0	0	0	0	Favorable	0.52	1692.51
05H065	50	m	76.4	80	85	AML-M5A	46,XY[20]	1	0	1	0	0	0	Favorable	0.26	900.51
05H073	43	f	2	NA	81	Not classifiable by FAB criteria	46,XX[22]	1	1	0	0	0	0	Intermediate	1.24	NA
05H078	52	m	13	60	66	AML-M1	46,XY[20]	0	0	1	1	0	0	Favorable	0.26	205.27
05H094	35	m	98.1	92	94	AML-M5B	46,XY[23]	1	0	0	0	0	0	Favorable	2.24	2196.3
05H095	50	f	2.2	NA	22	Not classifiable by FAB criteria	46,XX[23]	0	0	0	0	1	0	Adverse	0.82	912.1
05H097	56	f	2.2	NA	16	AML-M6	46,XX[24]	1	0	0	0	0	0	Favorable	3.53	2223.38
05H108	54	m	20.4	8	33	AML-M4	46,XY[20]	1	0	0	0	0	0	Favorable	29.84	20751.8
05H111	56	m	37.9	75	83	AML-M1	46,XY[21]	0	1	0	0	0	0	Intermediate	3.03	3378.2
05H155	47	f	55.3	58	57	AML-M2	46,XX[21]	1	1	0	0	0	0	Intermediate	2.28	1698.21
05H160	48	m	11.1	NA	87	AML-M1	46,XY[22]	0	0	0	0	1	0	Adverse	0.63	NA
05H163	20	m	136	86	92	AML-M1	46,XY[22]	0	0	0	0	0	0	Intermediate	0.19	94.18
05H181	65	f	77.3	80	NA	AML-M5B	46,XX,inc[11]	1	1	0	0	0	0	Intermediate	3.71	5357.29
05H192	46	m	2.7	NA	84	AML-M0	46,XY[18]	0	0	0	0	1	0	Adverse	1.32	NA
05H195	43	f	85.6	95	84	AML-M1	46,XX[20]	1	1	0	0	0	0	Adverse	0.83	367.05
06H010	59	f	45.5	60	84	AML-M5A	46,XX[21]	1	1	1	0	0	0	Intermediate	9.89	4264.81
06H011	65	f	44.2	NA	71	Not classifiable by FAB criteria	46,XX[22]	1	0	1	0	0	0	Favorable	1.98	475.54
06H019	51	f	45	NA	44	Not classifiable by FAB criteria	47,XX,+8[20]/46,XX[1]	0	0	0	0	1	0	Adverse	9.25	1010.54
06H021	49	f	68.2	50	55	AML-M2	46,XX[21]	1	1	1	0	0	0	Intermediate	1.31	790.41
06H026	56	f	104.1	NA	66	AML-M2	47,XX,+21[11]/46,XX[10]	0	0	0	1	0	0	Favorable	4.85	1239.1
06H028	70	f	282	90	95	AML-M1	46,XX[20]	1	0	0	0	0	0	Favorable	0.15	49.25
06H030	35	f	14	6	24	AML-M4	46,XX[20]	1	0	1	0	0	0	Favorable	0.69	NA
06H045	30	f	16.6	85	70	AML-M2	46,XX,4~46dmin[22]	0	0	0	0	0	0	Intermediate	1.4	656.43
06H048	56	f	26	7	29	AML-M4	47,XX,+8[19]/46,XX[1]	0	0	1	0	1	0	Adverse	5.41	4316.74
06H051	75	f	9.6	60	35	AML-M2	46,XX[20]	0	0	0	1	0	0	Favorable	0.48	NA
06H054	38	f	10.4	30	50	AML-M2	46,XX[20]	0	0	0	1	0	0	Favorable	0.17	NA
06H061	24	f	36.6	NA	81	AML-M5A	46,XX[20]	1	0	1	0	0	0	Favorable	1.99	2129.89
06H089	58	m	43.5	85	79	AML-M1	46,Y,der(X)t(X;2)(q22;p23)inv(X)(p11.4q?21.2)[19]/46,idem,?add(17)(p11.2)[6]/46,XY[2]	0	0	0	0	0	0	Adverse	0.3	115.82
06H090	72	m	21.6	39	54	AML-M2	46,XY[20]	0	1	1	0	0	0	Intermediate	3.99	2994.62
06H099	36	f	13.2	80	78	Not classifiable by FAB criteria	46,XX[22]	1	1	0	0	0	0	Intermediate	0.8	231.18
06H103	48	f	12.8	85	NA	AML-M1	46,XX[20]	1	0	0	0	0	0	Favorable	1	NA
06H106	62	f	4.3	55	41	AML-M2	47,XX,+4[19]/46,XX[1]	1	0	0	0	0	0	Favorable	0.33	NA
06H144	71	f	56.1	90	NA	AML-M1	46,XX[20]	1	0	1	0	0	0	Favorable	0.28	59.17
06H146	45	m	61.9	85	68	AML-M2	46,XY[19]	0	1	0	0	1	0	Adverse	17.33	16338.6
07H006	46	m	18.2	50	69	AML-M5B	46,XY[20]	1	0	1	0	0	0	Favorable	25.84	3793.58
07H019	68	m	5.6	25	30	AML-M4	47,XY,+8[20]/46,XY[1]	0	0	0	0	0	0	Intermediate	2.57	1553.52
07H020	54	m	72.3	45	32	AML-M2	46,XY[22]	0	0	0	1	0	0	Favorable	1.84	426.05
07H041	61	m	7.4	NA	94	AML-M5A	46,XY,t(9;11)(p22;q23)[20]	0	0	0	0	0	0	Adverse**	0.28	232.32
07H042	23	m	88.3	83	73	Not classifiable by FAB criteria	46,XY[20]	1	1	1	0	0	0	Intermediate	0.32	94.32
07H055	65	m	43.7	2	95	AML-M5B	46,XY[20]	1	0	1	0	0	0	Favorable	2.02	2267.39
07H059	37	f	6.3	NA	80	Not classifiable by FAB criteria	46,XX[20]	0	0	0	0	1	0	Adverse	16.85	NA
07H062	58	m	171.6	90	94	AML-M1	46,XY[20]	1	1	1	0	0	0	Intermediate	5.37	4432.05
07H069	55	m	80	85	NA	Not classifiable by FAB criteria	46,XY,inv(7)(q22q36)[20]	0	0	0	0	1	1	Adverse	1.06	182.55
07H083	34	f	34.4	72	NA	AML-M1	46,XX[20]	0	1	0	0	0	0	Intermediate	1.28	1147.6
07H089	37	f	76.5	85	88	AML-M5	46,XX[20]	1	1	0	0	0	0	Intermediate	1.42	713.86
07H091	56	f	56.5	54	NA	AML-M4	46,XX[20]	1	1	1	0	0	0	Intermediate	2.02	1073.36
07H095	64	m	55.1	59	NA	AML-M4	46,XY[20]	1	1	1	0	0	0	Intermediate	0.11	609.37
07H098	31	m	11.4	73	64	Not classifiable by FAB criteria	46,XY,del(9)(q13q22),t(10;11)(q24;p15)[21]	0	1	0	0	0	0	Intermediate	1.75	799.36
07H106	48	m	14.5	61	61	AML-M2	46,XY[23]	1	0	1	0	0	0	Favorable	0.14	120.58
07H107	62	f	55	85	80	AML-M1	46,XX[20]	1	0	0	0	0	0	Favorable	0.3	193.07
07H117	57	f	31.4	47	60	AML-M2	46,XX[20]	1	0	0	0	0	0	Favorable	0.77	NA
07H124	54	f	11.1	83	30	AML-M2	47,XX,+13[6]/46,XX[18]	0	0	0	1	1	1	Favorable	0.11	NA
07H125	66	f	55.3	61	NA	AML-M1	46,XX[20]	1	1	0	0	0	0	Intermediate	30.08	2469.72
07H131	67	m	7.8	50	NA	AML-M7	46,XY[19]	0	0	0	0	0	0	Adverse	0.15	NA
07H134	64	m	53.1	81	78	AML-M5	46,XY[21]	1	1	1	0	0	0	Intermediate	0.83	606.44
07H135	67	m	148	97	98	AML-M1	46,XY[20]	1	1	1	0	0	0	Intermediate	2.07	706.12
07H138	55	f	19.3	24	52	AML-M4	46,XX[15]	1	0	1	0	0	0	Favorable	0.29	NA
07H151	54	m	38	90	80	AML-M1	47,XY,+13[2]/46,XY[20]	1	1	0	0	0	0	Intermediate	2.66	595.28
07H158	67	m	169.2	90	92	AML-M1	46,XY[20]	1	1	0	0	0	0	Intermediate	0.6	120.93
08H004	59	f	190.8	87	73	AML-M5B	46,XX,inc[5]	1	0	1	0	0	0	Favorable	11.05	12471.5
08H011	41	m	12.9	47	87	AML-M5A	47,XY,+8[9]/46,XY[3]	1	0	0	0	0	0	Favorable	0.79	NA
08H021	60	m	97.2	85	89	AML-M5A	46,XY,t(9;11)(p22;q23)[20]	0	0	0	0	0	1	Adverse***	2.41	2035.45
08H046	54	m	2.3	NA	68	Not classifiable by FAB criteria	46,XY[20]	1	0	0	0	0	0	Favorable	1.32	828.58
08H048	45	m	127.7	96	86	AML-M1	46,XY[21]	0	1	0	1	0	0	Favorable	0.76	348.04
08H049	69	m	69	78	80	AML-M5B	46,XY[18]	0	1	0	0	0	0	Intermediate	14.87	10971.9
08H050	45	m	33.9	57	49	AML-M2	46,XY[20]	1	0	1	0	0	0	Favorable	1.12	482.81
08H055	38	f	4.7	NA	30	Not classifiable by FAB criteria	47,XX,+8[16]/46,XX[6]	1	0	0	0	0	0	Favorable	2.69	NA
08H062	54	f	3.9	NA	41	AML-M2	47,XX,+21[15]/46,XX,i(21)(q10)[2]/46,XX[3]	0	0	1	0	1	0	Adverse	5.67	NA
08H063	76	m	76.8	69	83	AML-M5A	47,XY,+8[7]/46,XY[5]	0	0	0	0	0	1	Adverse	5.43	3529.86
08H065	27	m	177	90	93	AML-M1	46,XY,add(7)(q36)[6]/46,XY[14]	0	0	0	1	1	0	Favorable	2.04	277.53
08H082	43	f	102.7	95	89	AML-M1	46,XX[21]	1	1	1	0	0	0	Intermediate	0.3	71.41
08H087	46	f	28.5	35	60	AML-M2	46,XX[25]	0	0	0	0	1	0	Adverse	6.03	1416.29
08H089	68	m	68.1	60	81	AML-M5	46,XY[22]	1	1	1	0	0	0	Intermediate	10.32	7536.55
08H104	65	m	49.3	66	60	AML-M5B	46,XY[18]	1	0	0	0	0	0	Favorable	4.4	3878.08
08H113	53	m	36.6	85	88	AML-M1	46,XY[23]	1	1	1	0	0	0	Intermediate	1.11	473.83
09H002	60	f	82.6	78	94	AML-M1	46,XX[23]	1	1	1	0	0	0	Intermediate	1.7	537.68
09H008	67	m	65.4	58	70	AML-M5A	46,XY[20]	1	0	0	0	0	1	Favorable	5.7	7391.64
09H010	20	m	1.8	26	93	AML-M5A	46,XY,t(9;11)(p22;q23)[23]	0	0	0	0	0	0	Intermediate	1.13	406.02
09H013	50	m	16.6	NA	60	AML-M4	46,XY[22]	1	0	1	0	0	0	Favorable	1.39	1696.73
09H022	45	f	21.1	87	88	AML-M1	46,XX,t(3;17)(p2?1;p1?3),?t(10;11)(p11.1;q13)[20]	0	0	0	0	0	0	Intermediate	1.72	177.73
09H031	54	f	48.9	85	85	AML-M1	46,XX[20]	1	1	0	0	0	0	Adverse	0.05	24.29
09H032	54	m	50	90	94	AML-M5A	46,XY,t(9;11)(p22;q23)[18]/47,XY,t(9;11)(p22;q23),+19[3]	0	0	0	0	0	0	Intermediate	0.21	110.11
09H036	65	m	25	8	28	Not classifiable by FAB criteria	46,XY[24]	0	0	1	0	1	0	Adverse	39.78	NA
09H042	52	f	223.4	25	75	AML-M5B	46,XX[22]	1	1	1	0	0	0	Intermediate	1.87	8556.23
09H043	53	m	33.2	92	80	AML-M1	46,XY[21]	1	1	1	0	0	0	Intermediate	14.83	6160.37
09H048	40	f	17.9	NA	87	AML-M1	46,XX[22]	1	1	1	0	0	0	Adverse	13.25	NA
09H058	71	f	63.1	74	69	AML-M2	46,XX[20]	0	1	1	0	0	0	Intermediate	4.57	3252.54
09H083	63	f	163.2	94	NA	AML-M1	46,XX[20]	1	1	1	0	0	0	Adverse	11.78	3452.29
09H088	43	f	7.1	80	81	AML-M1	47,XX,+4[4]/46,XX[16]	1	0	1	0	0	0	Favorable	0.32	73.97
09H090	44	f	73.4	98	90	AML-M1	46,XX,del(13)(q12q14)[20]	1	0	0	0	0	0	Favorable	0.65	206.96
09H094	68	f	42.4	NA	76	Not classifiable by FAB criteria	46,XX,del(3)(p13p21)[20]	1	1	1	0	0	0	Intermediate	4.92	2079.97
09H111	59	f	46.8	80	83	AML-M5B	46,XX[21]	1	0	1	0	0	0	Favorable	3.91	5196.29
09H113	56	m	68.7	90	95	AML-M1	46,XY[22]	0	0	1	0	0	0	Intermediate	0.12	208.6
09H115	46	m	101	90	90	AML-M1	46,XY[24]	0	1	0	0	0	0	Intermediate	0.13	22.6
09H117	60	m	3.5	2	28	Not classifiable by FAB criteria	46,XY[22]	0	0	0	0	0	0	Adverse	4.22	NA
10H001	29	m	3.8	78	60	AML-M2	46,XY,add(3)(q27),del(6)(q13q?23)[2]/46,XY[19]	0	0	1	0	0	0	Intermediate	0.31	223.58
10H002	52	f	9.8	46	30	AML-M4	46,XX[21]	0	0	0	0	1	0	Adverse	5.73	NA
10H026	56	f	103	81	85	AML-M5	46,XX[23]	1	0	1	0	0	0	Favorable	1.44	1180.75
10H038	67	f	186	91	NA	AML-M0	46,XX[20]	0	0	0	0	0	0	Intermediate	0.85	599.64
10H040	68	m	4.3	76	78	AML-M1	46,XY,del(11)(q13q22)[18]/46,XY[4]	0	0	1	1	0	0	Favorable	0.12	57.84
10H045	63	m	20.3	2	24	AML-M4	46,XY[20]	0	0	0	0	0	1	Adverse	13.03	8555.98
10H056	57	f	6.3	74	83	AML-M1	46,XX[18]	0	0	0	0	0	1	Adverse	1.43	1312.81
10H072	69	m	37.6	5	77	AML-M5B	46,XY[20]	1	0	1	0	0	0	Favorable	6.37	4863.29
10H075	56	f	19.3	50	87	AML-M4	46,XX[20]	0	1	0	0	1	0	Adverse	1.98	1192.1
10H089	49	f	4	80	41	Not classifiable by FAB criteria	46,XX[26]	0	0	0	1	0	0	Favorable	1.11	NA
10H092	69	f	81.7	87	90	AML-M1	46,XX[21]	1	1	1	0	0	0	Intermediate	2.79	1487.05
10H095	65	f	52	91	92	AML-M1	46,XX[24]	1	1	1	0	0	0	Intermediate	0.85	277.01
10H101	49	f	24.5	80	70	AML-M2	46,XX[22]	1	1	1	0	0	0	Intermediate	0.72	252.04
10H109	65	f	318	94	NA	AML-M1	45,XX,der(7)t(7;18)(p12;q12),-18[17]/46,XX[3]	1	0	0	0	0	0	Favorable	0.38	166.1
10H115	43	m	21.6	90	88	AML-M1	46,XY[23]	1	1	0	0	0	0	Intermediate	2.94	736.99
10H120	61	m	81.6	12	32	AML-M4	46,XY[21]	0	0	1	0	0	0	Adverse	3.18	1977.6
10H127	36	m	162.3	92	94	AML-M5A	46,XY,t(9;11)(p22;q23)[20]	0	0	0	0	0	0	Intermediate	0.23	170.87
10H138	36	f	5.5	42	21	Not classifiable by FAB criteria	46,XX[21]	1	0	0	0	0	0	Favorable	0.25	NA
10H166	63	m	226.2	89	88	Not classifiable by FAB criteria	46,XY[20]	1	1	1	0	0	0	Intermediate	0.34	158.18
10H173	74	m	5.8	57	68	Not classifiable by FAB criteria	45,X,-Y[15]/46,XY[5]	0	0	0	0	1	0	Adverse	0.49	303.89
11H006	26	f	33	77	94	AML-M5A	46,XX[23]	1	0	1	0	0	0	Favorable	0.67	447.85
11H009	53	m	17.6	70	60	AML-M2	46,XY[20]	1	1	1	0	0	0	Intermediate	0.19	108.86
11H021	21	f	23.1	70	55	AML-M2	46,XX[20]	0	1	0	0	0	0	Intermediate	2	NA
11H027	41	f	169	85	NA	AML-M4	46,XX,del(9)(q13q22)[20]	0	1	0	0	0	0	Intermediate	1.23	1009.89
11H058	58	m	1.6	88	90	AML-M1	46,XY[20]	1	1	0	0	0	0	Adverse	2.3	692.47
11H072	52	f	32.2	80	74	AML-M2	46,XX[20]	1	1	1	0	0	0	Intermediate	1.13	821.42
11H083	52	m	77.1	80	80	AML-M5A	46,XY[20]	1	1	1	0	0	0	Intermediate	0.89	469.33
11H089	67	f	95.6	22	40	AML-M4	46,XX[21]	0	0	1	0	0	1	Adverse	7.13	7156.85
11H129	62	m	322.5	95	NA	AML-M1	47,XY,+10[19]/46,XY[1]	0	0	1	0	0	0	Intermediate	1.53	67.59
11H142	52	f	189	96	98	AML-M1	46,XX[21]	1	1	0	0	0	0	Intermediate	1.56	609.68
11H151	61	m	53.3	78	NA	AML-M1	46,XY[21]	1	0	1	0	0	0	Favorable	0.36	205.35
11H157	62	m	56.7	78	70	AML-M4	46,XY[20]	1	1	1	0	0	0	Intermediate	3.61	2316.43
11H160	36	f	207.4	65	82	AML-M4	46,XX[22]	0	1	0	0	0	0	Intermediate	4.54	2308.39
11H182	55	m	35	20	NA	AML-M4	46,XY[20]	0	1	0	0	1	0	Adverse	2.53	2692.98
11H195	41	f	2.1	50	32	Not classifiable by FAB criteria	46,XX[20]	1	0	0	0	0	0	Favorable	2.16	NA
11H217	63	m	13.9	70	62	Not classifiable by FAB criteria	46,XY,del(15)(q13q15)[7]/47,idem,+8[14]	1	0	0	0	0	0	Favorable	0.43	424.02
11H220	55	m	35.1	35	NA	AML-M4	46,XY[20]	1	0	0	0	0	0	Favorable	0.6	462.08
11H230	55	m	2.4	NA	97	AML-M5A	48,XY,+8,+8[17]/48,XY,add(4)(q35),+8,+8[3]/46,XY[1]	1	0	1	0	0	0	Favorable	0.38	NA
11H231	50	m	7.7	80	71	Not classifiable by FAB criteria	46,XY[20]	1	1	1	0	0	0	Intermediate	0.88	465.37
11H234	44	m	61.2	NA	55	AML-M2	46,XY[20]	1	1	0	0	0	0	Intermediate	3.6	1543.71
12H007	27	f	67.2	71	66	Not classifiable by FAB criteria	46,XX[20]	1	1	1	0	0	0	Intermediate	0.52	350.74
12H021	59	m	24.9	67	82	AML-M1	46,XY[20]	0	1	0	0	1	0	Adverse	8.27	3475.27
12H033	65	m	76.1	60	90	Not classifiable by FAB criteria	46,XY[20]	1	0	0	0	0	0	Favorable	1.54	827.56
12H039	63	m	16.4	84	67	AML-M1	46,XY,t(2;16)(p21;q22)[4]/46,XY[16]	0	0	0	0	0	0	Adverse	0.52	235.61
12H053	44	f	54.8	12	46	AML-M4	46,XX[20]	1	0	1	0	0	0	Favorable	1.74	1593.31
12H056	62	m	48.7	80	89	AML-M1	46,XY[24]	1	1	1	0	0	0	Intermediate	12.4	6512.4
12H079	44	m	64.5	91	NA	AML-M1	45,XY,i(7)(q10),der(13;14)(q10;q10)?c[21]	1	0	0	0	0	0	Favorable	0.95	338.86
12H086	46	f	227	33	NA	AML-M5B	46,XX[21]	1	0	1	0	0	0	Favorable	0.64	571.48
12H091	62	f	15	84	81	AML-M1	46,XX[20]	1	0	0	0	0	0	Favorable	2.27	889.66
12H119	46	m	1.3	NA	40	Not classifiable by FAB criteria	46,XY[20]	0	0	1	0	0	0	Adverse	1.61	4193.27
12H132	47	m	40.8	30	77	AML-M4	46,XY[20]	1	1	1	0	0	0	Intermediate	1.55	NA
12H141	44	m	2.9	NA	46	AML-M4	46,XY[21]	1	0	1	0	0	0	Favorable	1.12	NA
12H171	67	f	231	91	95	AML-M1	46,XX[20]	1	1	1	0	0	0	Intermediate	25.54	6547.46
12H173	66	f	206.1	97	92	AML-M1	47,XX,+4[4]/46,XX[31]	1	0	0	0	0	0	Favorable	0.06	27.48
12H175	59	f	170.9	96	NA	AML-M1	46,XX[26]	0	0	0	1	1	0	Favorable	0.22	36.68
13H012	30	f	47.1	69	37	Not classifiable by FAB criteria	45,XX,der(13;21)(q10;q10)[2]/46,XX,der(13;21)(q10;q10),+der(13;21)(q10;q10)[4]/46,XX[22]	0	0	0	0	1	0	Adverse	2.12	1722.16
13H019	55	m	109	12	60	AML-M5A	46,XY[20]	1	1	0	0	0	0	Intermediate	6.15	3576.89
13H046	52	f	101	15	38	AML-M4	46,XX[22]	1	1	1	0	0	0	Intermediate	6.11	3499.48
13H053	60	f	19.8	NA	80	AML-M4	46,XX[21]	1	0	0	0	0	0	Favorable	1.56	1050.16
13H058	44	m	74	80	57	AML-M2	46,XY[21]	0	0	0	1	0	0	Favorable	0.25	92.4
13H060	34	f	2	13	24	Not classifiable by FAB criteria	46,XX[21]	0	0	0	0	0	0	Intermediate	2.15	NA
13H064	41	m	0.8	4	26	Not classifiable by FAB criteria	46,XY[26]	0	0	0	0	0	0	Adverse	1.68	NA
13H065	70	m	24.2	44	NA	Not classifiable by FAB criteria	47,XXY,del(3)(q2?2q23)[15]/47,XXY[5]	0	0	0	0	0	1	Adverse	2.37	951.63
13H080	74	f	11.3	74	88	AML-M1	46,XX,2~7dmin[22]	0	0	1	0	0	0	Intermediate	0.48	161.27
13H084	64	m	1.2	NA	35	AML-M2	46,XY[20]	0	0	0	0	0	0	Intermediate	1.53	NA
13H100	23	f	3.8	54	53	Not classifiable by FAB criteria	47,XX,+19[20]	0	0	0	0	0	0	Intermediate	2.69	NA
13H114	58	m	68.4	70	83	Not classifiable by FAB criteria	46,XY[23]	1	1	0	0	0	0	Intermediate	11.84	7943.02
13H118	43	m	4.5	26	23	Not classifiable by FAB criteria	46,XY[21]	1	0	1	0	0	0	Favorable	1.5	NA
13H132	64	m	1.7	NA	35	Not classifiable by FAB criteria	46,XY[21]	0	0	0	0	0	0	Adverse	3.89	2523.66
13H139	58	m	47.4	94	91	AML-M1	48,X,idic(Y)(q10)X3[5]/46,XY[25]	1	1	0	0	0	0	Adverse	1.17	219.71
13H158	24	f	1.6	25	91	AML-M1	46,X,t(X;10)(p10;q10)[14]/46,XX[9]	0	0	0	0	0	0	Adverse	2.51	515.44
13H166	40	f	2.6	NA	40	AML-M4	46,XX[24]	1	0	1	0	0	0	Favorable	1.37	NA
13H170	65	m	6.5	25	64	AML-M4	46,XY[21]	0	1	0	0	1	0	Adverse	4.32	NA
13H173	37	m	46.4	7	16	AML-M4	46,XY[21]	1	0	1	0	0	0	Favorable	1.31	948.04
13H179	63	m	204	NA	NA	AML-M4	46,XY,t(16;21)(q24;q22)[20]	0	0	0	0	0	0	Intermediate	4.65	NA
13H182	42	f	6.4	NA	36	AML-M4	46,XX[20]	1	0	1	0	0	0	Favorable	1.87	1484.98
13H185	68	m	14.9	58	77	AML-M5A	46,XY,del(21)(q22.?2)[20]	0	0	1	0	0	0	Adverse	5.16	3599.82
13H186	66	m	5.2	32	50	AML-M4	47,XY,+5[7]/46,XY[14]	1	1	1	0	0	0	Intermediate	2.32	1384.72
14H001	40	f	260	90	91	AML-M1	46,XX[21]	1	1	0	0	0	0	Intermediate	1.4	480.82
14H003	49	m	26	62	81	AML-M1	46,XY[21]	1	0	0	0	0	0	Favorable	1.15	404.11
14H007	53	f	85.7	80	72	AML-M2	46,XX[21]	1	1	1	0	0	0	Intermediate	0.13	108.97
14H012	65	m	12	57	82	AML-M0	46,XY,der(18;21)(q10;q10),+21[12]/46,XY[9]	0	0	0	0	0	1	Adverse	1.17	730.48
14H015	46	f	15.8	45	48	AML-M4	46,XX[25]	1	1	1	0	0	0	Intermediate	5.57	4442.43
14H017	60	f	6.1	86	54	AML-M1	47,XX,+13[3]/46,XX[23]	0	0	0	0	1	0	Adverse	0.22	168.94
14H019	42	m	130	96	91	AML-M0	46,XY[21]	0	0	1	0	0	0	Adverse	0.14	38.83
14H020	49	f	7	86	88	AML-M1	46,XX[22]	1	0	0	0	0	0	Favorable	1.07	330.35
14H026	48	m	139.7	39	74	AML-M4	46,XY[23]	1	0	1	0	0	0	Favorable	1.29	999.75
14H028	58	m	45.6	88	88	AML-M1	46,XY[20]	1	1	0	0	0	0	Intermediate	1.69	625.94
14H049	60	m	2.6	NA	28	AML-M2	46,XY[23]	0	0	1	0	0	0	Adverse	6.29	4577
14H051	61	m	25.1	25	35	AML-M4	46,XY[21]	1	0	1	0	0	0	Favorable	1.62	1350.07
14H089	39	f	27.7	68	50	AML-M2	46,XX[21]	1	1	0	0	0	0	Intermediate	4.68	4992.48
14H093	62	f	108.5	95	90	AML-M1	46,XX[24]	0	1	1	0	0	0	Intermediate	0.1	40.45
14H109	55	f	70.5	93	NA	AML-M0	46,XX[20]	1	1	1	0	0	0	Intermediate	0.78	446.54
14H124	51	m	236.7	86	68	AML-M2	47,XY,+r[21]/46,XY[1]	0	0	0	0	0	0	Intermediate	0.73	523.55
14H126	32	f	58.2	95	94	AML-M1	47,XX,+18[21]	0	0	0	0	0	0	Intermediate	1.08	671.69
14H143	52	m	194.4	93	95	AML-M1	46,XY[21]	0	1	0	1	0	0	Favorable	0.07	79.72
14H145	41	f	8.2	30	78	AML-M1	46,XX[20]	1	1	0	0	0	0	Intermediate	2.25	1169.14
14H151	58	f	1.3	19	86	AML-M1	46,XX[20]	1	0	1	0	0	0	Favorable	1.32	454.73
14H155	49	f	61.6	95	NA	AML-M1	46,XX[23]	1	0	0	0	0	0	Favorable	0.04	28.54
14H171	64	f	186.9	96	89	AML-M1	46,XX[21]	1	1	1	0	0	0	Intermediate	12.59	6937.02
14H172	67	f	35.9	70	87	AML-M5A	46,XX[20]	0	1	0	0	0	0	Intermediate	6.52	5772.6
15H013	44	f	11.8	90	92	AML-M1	46,XX[20]	0	1	1	0	1	0	Adverse	2.09	833.88
15H023	53	m	280	90	93	AML-M1	46,XY[26]	0	1	0	1	0	0	Favorable	0.27	121.99
15H036	45	f	29.5	13	23	AML-M4	46,XX[23]	1	0	1	0	0	0	Favorable	5.31	4134.1
15H044	62	f	143.3	93	86	AML-M1	46,XX[21]	1	1	1	0	0	0	Intermediate	0.93	358.04
15H049	24	f	163.9	54	NA	AML-M2	46,XX,t(9;11)(q34.1;p15.4)[11]_NUP98 fusion by FISH	0	1	0	0	0	0	Intermediate	4.3	3449.99
15H059	57	m	184.2	75	73	Not classifiable by FAB criteria	46,XY[24]	0	1	0	0	1	1	Adverse	2.02	1124.88
15H062	54	m	68.9	29	56	AML-M4	46,XY[22]	0	1	0	0	0	0	Intermediate	4.34	3419.47
15H063	28	f	168.2	85	75	Not classifiable by FAB criteria	47,XX,+8[22]	0	1	0	0	0	0	Intermediate	1.05	1340.85
15H066	67	m	11.7	38	NA	AML-M5B	46,XY,del(6)(p2?3)[4]/46,XY[17]	0	0	0	0	1	0	Adverse	0.56	NA
15H068	59	m	NA	NA	48	AML-M2	46,XY[23]	1	0	0	0	0	0	Favorable	0.67	334.44
15H071	67	m	1.9	NA	60	AML-M4	48,XY,+8,+21[2]/46,XY[21]	0	1	0	0	1	0	Adverse	3.84	3223.84
15H082	54	m	88.4	44	62	AML-M5	46,XY[23]	1	0	0	0	0	0	Favorable	2.23	2224.81
15H083	63	f	147	92	NA	AML-M1	46,XX[20]	1	1	0	0	0	0	Intermediate	1.64	761.99
15H085	40	m	14.3	40	31	Not classifiable by FAB criteria	46,XY[22]	0	1	0	0	0	0	Intermediate	0.75	NA
15H090	38	m	3.9	57	NA	AML-M1	46,XY[22]	1	0	0	0	0	0	Favorable	2.4	NA
15H103	64	f	61.8	80	NA	Not classifiable by FAB criteria	45,X,-X[20]	1	1	0	0	0	0	Adverse	0.51	628.23
15H106	21	m	0.8	20	62	Not classifiable by FAB criteria	46,XY[20]	1	1	0	0	0	0	Adverse	1.68	893.72
15H119	65	m	42	78	NA	AML-M2	46,X,-Y[4]/46,XY[16]	1	0	1	0	0	0	Favorable	0.1	128.16
15H122	64	f	18.9	NA	42	AML-M4	46,XX,t(10;13)(p13;q12)[21]	1	1	1	0	0	0	Intermediate	2	1428.52
15H135	36	f	6.7	6	38	AML-M4	46,XX[20]	1	0	0	0	0	0	Favorable	3.22	NA
15H138	32	m	2.5	10	82	AML-M1	46,XY,del(13)(q13q22)[20]/46,XY[1]	1	0	0	0	0	0	Favorable	0.95	NA
16H008	71	m	107	85	90	AML-M1	46,XY[20]	1	0	0	0	0	0	Favorable	0.9	378.96
16H011	68	f	85.3	88	95	AML-M1	46,XX[21]	1	1	0	0	0	0	Intermediate	1.22	496.96
16H013	59	f	27.7	10	88	AML-M5B	46,XX[20]	1	0	1	0	0	0	Favorable	0.63	521.33
16H015	58	f	39.8	25	80	AML-M5	46,XX[22]	1	1	1	0	0	0	Intermediate	1.97	1480.08
16H018	28	m	10	80	59	AML-M2	47,XY,+21[20]	0	0	0	0	0	0	Intermediate	1.09	458.5
16H044	72	f	1.9	28	49	AML-M0	46,XX,?del(22)(q13.2)[3]/46,XX[22]	0	0	1	0	1	0	Adverse	1.14	NA
16H089	52	m	2.8	20	67	Not classifiable by FAB criteria	46,XY[20]	0	0	0	0	1	0	Adverse	1.85	796.36
16H093	58	f	37.3	29	53	AML-M4	46,XX[20]	1	0	1	0	0	0	Favorable	2.29	2249.72
16H098	59	m	40.4	20	35	AML-M4	46,XY[20]	0	0	0	0	0	0	Intermediate	10.34	NA
16H099	56	m	58.5	40	50	AML-M4	46,XY[20]	0	0	0	0	1	0	Adverse	2.3	1630.19
16H100	58	f	5.3	80	54	Not classifiable by FAB criteria	46,XX[25]	1	0	0	0	0	0	Favorable	1.12	708.56
16H105	67	m	87.4	71	92	AML-M5A	46,XY[22]	0	0	0	0	1	1	Adverse	0.76	374.95
16H106	70	f	134.3	58	60	Not classifiable by FAB criteria	46,XX[20]	1	1	1	0	0	0	Intermediate	3.04	2159.31
16H107	66	m	20.5	48	34	AML-M2	46,XY[20]	0	1	0	0	0	1	Adverse	2.31	1825.41
16H108	70	m	93.1	50	51	AML-M4	46,XY[23]	1	0	0	0	0	0	Favorable	0.83	336.32
16H112	40	f	4.9	50	NA	AML-M2	46,XX[22]	1	1	0	0	0	0	Intermediate	0.47	228.29
16H115	70	m	31.6	50	75	AML-M5A	46,XY[21]	0	0	0	0	0	1	Adverse	8.35	NA
16H119	24	m	15.7	70	50	AML-M2	45,X,-Y[16]/46,XY[4]	1	0	0	0	0	0	Favorable	0.22	83.1
16H132	38	m	18.7	50	52	AML-M4	46,XY[23]	1	0	1	0	0	0	Favorable	0.31	147.25
16H139	41	m	124.8	8	36	AML-M4	46,XY[29]	1	0	0	0	0	0	Favorable	1.39	1638.35
16H142	54	m	88	90	82	AML-M1	46,XY[24]	1	1	1	0	0	0	Intermediate	2.13	1531.77
16H148	64	f	108.5	80	NA	Not classifiable by FAB criteria	46,XX[23]	1	1	1	0	0	0	Intermediate	59.58	23143.5
17H013	57	m	4.2	57	81	AML-M1	46,XY[21]	1	0	1	0	0	0	Favorable	0.34	202.56
17H023	46	f	15.7	43	44	AML-M2	46,XX[26]	1	1	1	0	0	0	Intermediate	4.02	2646.69
17H027	26	f	11.4	21	20	AML-M2	46,XX[21]	1	0	0	0	0	0	Favorable	1.49	2081.18
17H033	62	m	54.3	78	62	LMA-NOS	46,XY[20]	1	0	1	0	0	0	Favorable	0.06	52.43
17H036	68	m	129.3	97	90	AML-M1	45,X,-Y[20]/46,XY[1]	1	1	1	0	0	0	Intermediate	0.25	138.85
17H045	52	f	7.1	22	33	AML-M2	46,XX,t(3;10;20)(p1?2;p1?2;p1?2)[12]/46,XX[10]	1	0	0	0	0	0	Favorable	0.81	NA
17H059	52	f	87.9	40	80	AML-M5A	47,XX,+8[11]/46,XX[9]	0	1	1	0	1	0	Adverse	6.04	9552.81
17H064	41	f	43.4	62	NA	AML-M2	46,XX[24]	1	1	1	0	0	0	Intermediate	2.42	2250.76
17H073	56	m	35.7	80	80	AML-M1	46,XY[20]	1	1	0	0	0	0	Intermediate	2.48	1409.71
17H082	36	f	5.2	30	35	AML-M2	46,XX[20]	1	1	0	0	0	0	Intermediate	0.49	NA
17H125	60	m	3.4	28	59	AML-M2	46,XY[21]	0	0	0	0	0	0	Adverse	1.06	576.21
17H167	64	m	1.3	NA	50	AML-M2	47,XY,+8[4]/46,XY[19]	0	0	0	0	0	1	Adverse	3.64	1876.49
17H176	65	f	21.2	57	74	AML-M2	46,XX[25]	1	0	0	0	0	0	Favorable	0.49	253.2
17H177	62	m	120.5	56	NA	AML-M5B	46,XY[20]	1	0	1	0	0	0	Favorable	2.94	4632.26
18H006	47	f	69.2	80	62	AML-M2	46,XX[28]	1	0	0	0	0	0	Favorable	0.14	96.43
18H016	24	f	28.9	84	56	AML-M1	46,XX[22]	0	0	0	1	0	0	Favorable	0.4	270.87
18H058	65	m	17.8	50	68	AML-M4	46,XY[23]	1	1	1	0	0	0	Intermediate	1.4	684.18
18H062	70	m	90.4	55	46	AML-M4	46,XY[24]	1	1	1	0	0	0	Intermediate	0.81	563.4
18H063	29	f	70.8	60	53	AML-M2	46,XX[26]	1	0	1	0	0	0	Favorable	0.3	204.43
18H089	65	f	5.4	38	50	AML-M2	46,XX[23]	1	1	1	0	0	0	Adverse	0.53	NA
18H093	60	m	119	92	90	AML-M1	46,XY[25]	1	1	1	0	0	0	Intermediate	2.96	1330.46
18H104	64	m	19.1	45	64	AML-M4	46,XY[23]	1	0	0	0	0	0	Favorable	0.76	488.4
18H118	65	f	3	21	24	Not classifiable by FAB criteria	46,XX,del(7)(q22q32)[5]/46,XX[28]	0	0	1	0	0	0	Intermediate	3.56	2886.69
18H119	59	m	33.2	74	NA	AML-M1	46,XY[22]	1	1	0	0	0	0	Adverse	1.91	1067.14
18H131	62	f	4.9	68	88	AML-M0	47,XX,t(8;12;17;10)(q13;p13.2;q11.2;q24),+mar[25]	0	0	0	0	0	0	Adverse	0.28	174.94
18H137	50	f	41.2	53	85	AML-M5A	46,XX[23]	1	1	1	0	0	0	Intermediate	2.08	2128.91
18H138	68	f	375.6	96	95	AML-M1	46,XX[24]	1	1	1	0	0	0	Intermediate	37.29	21246
18H141	63	m	95.7	56	63	AML-M2	46,XY[21]	1	0	1	0	0	0	Favorable	0.78	522.23
18H151	67	f	0.7	NA	40	AML-M2	46,XX[24]	0	0	1	0	0	0	Adverse	1.96	1354.9
18H156	73	m	123.7	75	80	AML-M4	47,XY,+8[13]/47,idem,del(9)(q13q31)[9]	0	1	0	0	0	0	Intermediate	3.16	1818.5
18H166	65	m	98.5	83	93	AML-M1	48,XY,+8,+13[14]/46,XY[6]	0	0	0	0	1	1	Adverse	2.11	1551.71
18H175	56	m	6.6	85	73	AML-M1	46,XY[23]	1	0	0	0	0	0	Favorable	0.11	75.14
18H182	64	m	149.2	77	77	AML-M5A	46,XY[20]	0	1	0	0	1	0	Adverse	3.94	2596.66
18H206	61	m	52.3	70	NA	AML-M4	46,XY[20]	1	0	0	0	0	0	Favorable	1.07	772.33
18H208	57	m	22.9	55	32	AML-M2	46,XY[20]	0	0	1	1	0	0	Favorable	0.91	292.63
														*presence of TP53 mutation
														**presence of ZRSF2 mutation
														***presence of ASXL1 mutation
